# Supplementary material for: Seasonal change and influence of environmental variables on host-seeking activity of the biting midge Culicoides sonorensis at a southern California dairy, USA
Source: Parasit Vectors. 2024 May 10;17:212. doi: 10.1186/s13071-024-06290-w (PMC11083819; doi:10.1186/s13071-024-06290-w)
Supplement: Supplementary file 2 — Additional file 2: Table S2. Host-seeking activity of C. sonorensis and weather information. [file 13071_2024_6290_MOESM2_ESM.xlsx]

## Sheet: Table_S2
Date	start	peak	duration	Sunset period	Sunrise period	Th-1	Tl-1	Rh-1	Rl-1	Th	Tl	Rh	Rl	Wh	Wm	Sh	Ts	Rs	Ws	Mn
2019-03-26	6	9	6	7	15	27.1	8.5	87	26	24.8	9.7	86	34	3.8	1.01458	970	17.8	54.3	3	10
2019-04-10	6	7	3	7	15	23.9	10	67	26	25.6	8.4	74	22	4.3	1.05417	983	19.1	36.7	1.4	5
2019-04-24	6	10	8	7	15	30.4	13	86	36	28.4	13.1	86	41	4.3	1.40139	974	22	54.6	2.1	10
2019-05-08	11	12	5	7	15	17.6	13.6	87	68	18.3	13.9	86	65	3.2	1.60903	721	16.1	74.5	2	4
2019-05-24	7	11	7	7	14	16.6	8.6	88	72	26.1	10.2	87	40	4.2	1.09861	1023	19	57.2	3.1	10
2019-06-06	10	11	5	7	14	28.9	16.3	88	52	29.2	16.6	87	53	5.5	1.89931	1005	18.4	81.4	3.4	3
2019-06-20	13	14	2	7	14	29.8	16.9	86	42	22.7	15.7	86	66	4.6	2.06325	1253	18.9	76.2	3	12
2019-07-01	7	9	8	7	14	33.8	16	85	24	32.9	16.2	85	33	5.1	1.45664	1020	26.7	51.1	2.5	1
2019-07-15	7	9	9	7	15	36.2	17.5	86	35	35.3	18.7	84	35	4.1	1.15694	1011	29.1	48	2.8	13
2019-07-31	7	10	9	7	15	32.2	18.3	86	46	32	17.6	86	42	5.1	1.74271	958	25.6	63.7	3	0
2019-08-13	7	8	9	7	15	32.3	17.1	86	42	35	17.3	85	34	4.5	1.07917	972	27.8	50.9	3	13
2019-08-27	7	11	9	7	15	37.2	20.7	75	28	35.3	19.1	85	37	4.6	1.70174	909	26.4	58.7	2.9	3
2019-09-09	7	11	9	7	15	28.4	16.2	85	51	29.4	17.4	85	50	4.1	1.77569	958	22.5	69.6	2.9	10
2019-09-24	6	7	10	6	15	31.9	15.1	86	42	36.5	16.7	83	27	4.2	0.689236	847	30.7	39.6	2.1	4
2019-10-09	6	12	10	6	15	30.9	13.6	85	28	26.7	15	85	44	4.2	0.867014	793	19.1	70.8	2.3	11
2019-10-24	11	13	5	6	15	36.3	15.7	57	18	35.4	15.7	38	10	6.4	2.34653	747	29.7	12	4.9	3
2019-11-06	5	6.5	7	6	16	31.4	9.2	84	19	25.9	11.6	84	41	3.4	0.757647	643	18.1	71.6	0.6	10
2019-12-02	5	6	4	5	16	17	6.2	90	46	22.7	9.5	89	37	1	0.0774306	375.2	17.2	57.3	0	6
2019-12-18	5	5	3	5	16	20.1	2.7	62	17	18.4	2.1	78	21	0.7	0.0579861	330.5	12.2	35.7	0	7
2019-12-31	5	5.5	2	6	16	17.4	10	60	29	21.6	4	83	25	3.6	0.703819	599	15.1	39.3	1.2	6
2020-01-13	6	6	1	6	16	17	6.6	94	56	16.9	3.9	97	53	2.3	0.499653	675	12.8	73.6	1.1	11
2018-04-09	6	7	10	7	15	26.6	11.3	82	41	36.3	14.2	65	12	5.4	0.836111	1144	29.8	24.4	0.4	6
2018-04-23	6	7	10	7	15	31.2	12	81	25	29.4	11.3	84	34	7.6	1.4331	962	21.2	55.1	2.8	8
2018-05-07	6	7	10	7	15	32.7	12.5	82	25	30.2	12.8	77	28	6.7	1.44685	988	22.5	38	2.2	8
2018-05-23	7	12	8	7	14	20.6	12.7	86	58	23.4	14.2	87	55	6.3	1.55225	1051	18.8	68.2	3.9	8
2018-06-04	6	12	9	7	14	33.2	14.4	86	35	29.7	15.7	86	46	6.7	1.69826	1079	20.4	67.9	3.7	9
2018-06-18	6	10	9	7	14	22.3	15.3	80	52	26.2	13.7	85	45	7.2	1.63611	1125	21.1	59.1	3.1	5
2018-07-16	5	10	11	7	15	34.8	19.5	85	37	34.9	19.6	85	37	4.6	1.88889	946	26	65.1	3.6	4
2018-07-30	7	10	9	7	15	38.7	23.1	75	30	36.6	22.4	71	31	4.6	1.46632	1016	30.4	42.8	2.7	12
2018-08-13	6	11	10	7	15	33.8	20	81	38	32.9	18.3	84	31	4.6	1.65764	925	26	49.4	3	2
2018-08-29	7	9	9	7	15	31.4	17.6	86	38	33.8	16.2	83	33	4.2	1.20139	962	27.1	50	2.9	11
2018-09-10	7	9	9	6	15	37.6	18.1	85	25	34.7	16.4	86	31	5.4	0.986111	904	26.8	58.4	4	1
2018-09-26	6	9	10	6	15	28.1	15	86	51	33.3	15.7	86	41	4.2	1.09549	844	27.3	57	2.9	12
2018-10-10	7	11	9	6	15	25.9	14.6	86	43	24.3	15.9	78	48	4.4	1.38785	786	20.3	61.5	2.8	2
2018-10-24	5	6	9	6	15	27.4	12.9	86	48	28.3	13	86	45	4.3	0.876389	721	23.2	65.6	1.9	14
2018-11-07	5	6	12	6	16	25.2	13.2	86	49	23.7	12.7	86	55	3	0.564236	696	17.9	75.4	1.9	0
2018-11-21	5	6	9	5	16	23.6	7.4	86	31	21.6	10.9	85	41	3.2	0.464583	612	18.3	59.9	1.6	14
2018-12-03	5	5	3	5	16	17.4	5.8	86	34	19.8	5.8	80	29	2.4	0.461458	610	16.5	36.8	0.3	3
2018-12-18	5	6	4	5	16	19.2	10.7	86	60	20.4	6.6	86	59	2.6	0.171181	613	18	64.1	0.4	12
2019-01-09	6	7	3	6	16	22.6	5.8	86	41	21.3	6.2	86	40	4.4	0.500694	631	14.6	71.7	0.2	4
2019-02-11	5	6	2	6	16	11.4	0.9	92	73	16.2	2.2	87	24	2.2	0.376736	765	12.5	37.1	0	7
2019-02-26	10	10	2	6	16	21.3	6	86	35	20.6	8.4	86	44	3.4	0.425347	974	16.1	64.4	1.6	8
2020-01-28	5	6	2	6	16	22.4	6.1	90	28	24.1	4.2	90	24	2.9	0.790625	686	17.6	49.7	1.9	4
2020-02-13	8	8	1	6	16	19.3	4.3	91	30	22.6	4.8	89	21	3.4	0.813194	715	15.7	50.2	2.1	10
2020-02-24	6	7	3	6	16	18	6.3	95	57	24	7.1	92	36	3.8	1.21285	780	18.2	60.9	1.9	1
2020-04-14	7	7	5	7	15	16.2	9.1	97	72	27.4	8.6	78	18	3.6	0.904861	991	21.9	36.5	1.1	8
2020-04-21	8	8	2	7	15	19.4	12.6	86	60	23.5	10.2	91	49	4.5	1.30069	1060	17	63.6	2.4	0
2020-05-04	7	8	9	7	15	26.8	13	94	47	31.6	14.4	87	28	4.4	1.27361	1020	24.1	53.1	2.3	12
2020-05-19	7	8	4	7	15	20.6	11.2	93	53	22.2	10.5	93	38	4.5	1.59062	1215	17.7	54.1	2.5	3
2020-06-02	7	9	8	7	14	31	16.2	75	31	31.4	18.2	78	36	4	1.36655	1215	23.9	54.1	2.7	11
2020-06-16	10	13	5	7	14	29.1	15.8	88	43	26.3	16.8	85	50	4	1.88014	1083	20.4	68.4	3.3	4
2020-06-30	7	12	8	7	14	26	15.4	85	45	29.2	15.6	90	41	4.8	1.8662	1000	21.4	66.9	2.9	10
2020-07-14	7	10	9	7	15	34.7	17.5	88	26	31.9	17.4	88	38	5	1.81771	1130	24.3	61.7	3.1	6
2020-07-28	7	8	9	7	15	31.8	15.6	87	37	31.9	15.6	88	39	4.2	1.61146	990	24.8	56.8	2	8
2020-08-12	7	9	9	7	15	34.3	15.1	81	20	37.2	21.1	59	17	4.3	1.38299	1162	28.2	39	2.9	6
2020-08-25	7	8	9	7	15	36.1	19.6	90	40	36.7	19.4	86	33	4.2	1.37778	898	28.7	51.1	2.5	7
2020-09-08	6	9	10	7	15	33	20.7	91	38	27.9	16.8	92	56	3	0.944444	842	22.9	76.9	1.7	9
2020-09-22	6	9.5	10	6	15	32.7	15.8	92	32	33.5	15.6	91	26	4.3	1.07708	847	28.4	33.5	2.4	5
2020-10-06	6	8	10	6	15	36.3	15.3	73	13	34.8	15.2	84	16	3.5	0.936111	991	28.4	40.1	2.2	10
2020-10-20	6	6	10	6	15	28.6	16.4	95	46	29.2	16.6	94	48	3.7	1.21146	724	22.6	68	2	4
2020-10-22	6	9	10	6	15	26	16.9	93	58	24.1	15.9	85	57	2.9	1.03576	944	20	71.2	1.7	6
2020-11-03	6	7	11	6	16	30.2	12.6	92	23	29.2	11	91	32	3.7	0.698611	733	19.6	64.4	0.8	11
2020-11-05	4	6	13	6	16	33.4	12.1	78	19	34.2	15	66	15	1.3	0.382986	816	24.3	39.9	0.4	9
2020-11-17	5	6	12	6	16	33.3	8.7	75	10	28.5	8.3	79	15	3.5	0.834375	642	19.4	35.1	0.4	3
2020-12-01	4	5	7	5	16	28.6	5.6	66	16	28.8	8.2	55	17	0.5	0.0569444	334	20.5	26.2	0.2	13
2020-12-15	4	5	6	5	16	18.3	4.1	78	44	20.4	3.8	64	21	1.8	0.523958	563	16.8	30.8	0.4	1
2020-12-29	5	5	2	6	16	11.2	1.7	96	74	16.5	2	93	38	2.5	0.8875	610	12.7	45.2	0.9	14
2021-01-12	4	6	5	6	16	23.3	4.6	69	17	22.3	5.4	72	15	1.3	0.415679	675	15.6	35.1	0.4	0
2021-01-26	5	5	1	6	16	11.9	0.1	87	39	12.7	3.9	84	35	2.8	0.797569	680	8.9	51.4	1.2	14
2021-02-09	9	9	2	6	16	10.7	10.2	88	84	16	8.5	90	58	3.1	0.890625	831	12.5	76.1	2.5	2
2021-02-23	6	6	5	6	16	27.3	6.7	63	10	27.9	7.3	73	13	3.9	0.933333	807	19.6	32.4	2	12
2021-03-08	8	9	2	6	16	18.4	11.1	86	55	18.2	5.2	90	52	4.1	1.29792	1083	14.6	55.1	3.1	5
2021-03-22	6	8	3	6	15	12	5.1	84	63	20.7	7.1	91	39	3.6	1.50069	960	17.1	52.1	2.4	9
2021-04-05	9	9	7	7	15	28.6	9.7	88	25	24.3	10.7	91	41	4.5	1.58785	963	17.2	66.7	2.4	6

## Sheet: Note
Date	start date of 24h collection
start	start of host-seeking activity
peak	time of peak host-seeking activity
duration	host-seeking duration
Sunset interval	the interval that sunset occurs
Sunrise interval	the interval that sunris occurs
T (°C)	the high (maximum) and low (minimum) temperature during the 24-h prior to start of the collection period (Th-1, Tl-1) and during the collection period (Th, Tl)
R (%)	high and low relative humidity during the 24-h prior to start of the collection period (Rh-1, Rl-1) and during the collection period (Rh, Rl)
Wh (m/s)	high wind speed during the collection period
Wm (m/s)	average wind speed during the collection period
Sh (w/m²)	high solar intensity during the collection period
Ts, Rs, Ws	the temperature, relative humidity, and wind speed at sunset on each trapping date
Mn	moon phase represented by the number of days to the closest new moon
